# Supplementary material for: Integrative Physiological and Transcriptomic Analysis Reveals the Transition Mechanism of Sugar Phloem Unloading Route in Camellia oleifera Fruit
Source: Int J Mol Sci. 2022 Apr 21;23(9):4590. doi: 10.3390/ijms23094590 (PMC9102078; doi:10.3390/ijms23094590)
Supplement: Supplementary file 1 [file ijms-23-04590-s001.zip]

Archive with 3 entries (3 files):
- Supplementary Figure-revised.pdf
- Table S1.xlsx
- Table S2.xlsx
