# Supplementary material for: Integrative Physiological and Transcriptomic Analysis Reveals the Transition Mechanism of Sugar Phloem Unloading Route in Camellia oleifera Fruit
Source: Int J Mol Sci. 2022 Apr 21;23(9):4590. doi: 10.3390/ijms23094590 (PMC9102078; doi:10.3390/ijms23094590)
Supplement: Supplementary file 1 [file ijms-23-04590-s001.zip › Table S1.xlsx]

## Sheet: GO enrichment analysis
Number	GO ID	Term Type	Description	Ratio_in_study	Ratio_in_pop	Pvalue
5	GO:0042555	CC	DNA duplex unwinding	5/320	10/23727	1.03118e-07
6	GO:0006270	BP	DNA replication initiation	6/320	28/23727	1.68459e-06
4	GO:0000347	CC	THO complex	4/320	11/23727	9.94376e-06
7	GO:0032508	BP	DNA duplex unwinding	7/320	79/23727	9.59748e-05
7	GO:0032392	BP	DNA geometric change	7/320	79/23727	9.59748e-05
15	GO:0005618	CC	cell wall	15/320	356/23727	0.000109607
15	GO:0030312	CC	external encapsulating structure	15/320	356/23727	0.000109607
5	GO:0003678	MF	DNA helicase activity	5/320	38/23727	0.000150665
8	GO:0071103	BP	DNA conformation change	8/320	116/23727	0.000180468
2	GO:0046080	BP	dUTP metabolic process	2/320	2/23727	0.000181332
2	GO:0004170	MF	dUTP diphosphatase activity	2/320	2/23727	0.000181332
17	GO:0004553	MF	hydrolase activity, hydrolyzing O-glycosyl compounds	17/320	470/23727	0.000242878
9	GO:0051276	BP	chromosome organization	9/320	159/23727	0.000320157
19	GO:0016798	MF	hydrolase activity, acting on glycosyl bonds	19/320	576/23727	0.000339715
8	GO:0048046	CC	apoplast	8/320	128/23727	0.000353406
2	GO:0047429	MF	nucleoside-triphosphate diphosphatase activity	2/320	3/23727	0.000539134
6	GO:0006260	BP	DNA replication	6/320	79/23727	0.000698692
5	GO:0044815	CC	DNA packaging complex	5/320	55/23727	0.000866251
7	GO:0008094	MF	DNA-dependent ATPase activity	7/320	128/23727	0.00178812
13	GO:0005976	BP	polysaccharide metabolic process	13/320	381/23727	0.0021446
3	GO:0009262	BP	deoxyribonucleotide metabolic process	3/320	20/23727	0.00233682
13	GO:0005576	CC	extracellular region	13/320	388/23727	0.00250985
4	GO:0000786	CC	nucleosome	4/320	43/23727	0.00264812
5	GO:0046982	MF	protein heterodimerization activity	5/320	71/23727	0.00272193
9	GO:0140097	MF	catalytic activity, acting on DNA	9/320	223/23727	0.00341296
2	GO:0016572	BP	histone phosphorylation	2/320	7/23727	0.0036412
2	GO:0035173	MF	histone kinase activity	2/320	7/23727	0.0036412
6	GO:0009505	CC	plant-type cell wall	6/320	110/23727	0.00380681
4	GO:0009734	BP	auxin-activated signaling pathway	4/320	48/23727	0.00396133
5	GO:0046658	CC	anchored component of plasma membrane	5/320	78/23727	0.0040896
2	GO:0009211	BP	pyrimidine deoxyribonucleoside triphosphate metabolic process	2/320	8/23727	0.00481179
2	GO:0010214	BP	seed coat development	2/320	8/23727	0.00481179
2	GO:0004748	MF	ribonucleoside-diphosphate reductase activity, thioredoxin disulfide as acceptor	2/320	8/23727	0.00481179
2	GO:0061731	MF	ribonucleoside-diphosphate reductase activity	2/320	8/23727	0.00481179
2	GO:0016728	MF	oxidoreductase activity, acting on CH or CH2 groups, disulfide as acceptor	2/320	8/23727	0.00481179
29	GO:0005975	BP	carbohydrate metabolic process	29/320	1243/23727	0.00491117
5	GO:0010383	BP	cell wall polysaccharide metabolic process	5/320	82/23727	0.00506085
25	GO:0003677	MF	DNA binding	25/320	1032/23727	0.00513962
4	GO:0032993	CC	protein-DNA complex	4/320	53/23727	0.00565665
9	GO:0019748	BP	secondary metabolic process	9/320	246/23727	0.00642676
7	GO:0044550	BP	secondary metabolite biosynthetic process	7/320	165/23727	0.00722524
2	GO:0044347	BP	cell wall polysaccharide catabolic process	2/320	10/23727	0.00759663
5	GO:0031225	CC	anchored component of membrane	5/320	91/23727	0.00782376
14	GO:0006259	BP	DNA metabolic process	14/320	490/23727	0.0082804
10	GO:0030234	MF	enzyme regulator activity	10/320	303/23727	0.00841573
6	GO:0016709	MF	oxidoreductase activity, acting on paired donors, with incorporation or reduction of molecular oxygen, NAD(P)H as one donor, and incorporation of one atom of oxygen	6/320	130/23727	0.00848832
7	GO:0044427	CC	chromosomal part	7/320	172/23727	0.00897889
3	GO:0046912	MF	transferase activity, transferring acyl groups, acyl groups converted into alkyl on transfer	3/320	32/23727	0.00902597
2	GO:0009219	BP	pyrimidine deoxyribonucleotide metabolic process	2/320	11/23727	0.00920254
5	GO:0044036	BP	cell wall macromolecule metabolic process	5/320	96/23727	0.00974211
9	GO:0044264	BP	cellular polysaccharide metabolic process	9/320	265/23727	0.0101937
2	GO:0009200	BP	deoxyribonucleoside triphosphate metabolic process	2/320	12/23727	0.0109453
2	GO:0015807	BP	L-amino acid transport	2/320	12/23727	0.0109453
5	GO:0004857	MF	enzyme inhibitor activity	5/320	102/23727	0.012443
10	GO:0098772	MF	molecular function regulator	10/320	325/23727	0.0132776
1	GO:0018107	BP	peptidyl-threonine phosphorylation	1/320	1/23727	0.0134867
1	GO:0033240	BP	positive regulation of cellular amine metabolic process	1/320	1/23727	0.0134867
1	GO:0030100	BP	regulation of endocytosis	1/320	1/23727	0.0134867
1	GO:0035407	BP	histone H3-T11 phosphorylation	1/320	1/23727	0.0134867
1	GO:0035405	BP	histone-threonine phosphorylation	1/320	1/23727	0.0134867
1	GO:0032329	BP	serine transport	1/320	1/23727	0.0134867
1	GO:0007263	BP	nitric oxide mediated signal transduction	1/320	1/23727	0.0134867
1	GO:0015837	BP	amine transport	1/320	1/23727	0.0134867
1	GO:0018210	BP	peptidyl-threonine modification	1/320	1/23727	0.0134867
1	GO:0072355	BP	histone H3-T3 phosphorylation	1/320	1/23727	0.0134867
1	GO:0019544	BP	arginine catabolic process to glutamate	1/320	1/23727	0.0134867
1	GO:0072489	BP	methylammonium transmembrane transport	1/320	1/23727	0.0134867
1	GO:0045764	BP	positive regulation of cellular amino acid metabolic process	1/320	1/23727	0.0134867
1	GO:0019499	BP	cyanide metabolic process	1/320	1/23727	0.0134867
1	GO:0090355	BP	positive regulation of auxin metabolic process	1/320	1/23727	0.0134867
1	GO:0090358	BP	positive regulation of tryptophan metabolic process	1/320	1/23727	0.0134867
1	GO:0015825	BP	L-serine transport	1/320	1/23727	0.0134867
1	GO:0047484	BP	regulation of response to osmotic stress	1/320	1/23727	0.0134867
1	GO:0042183	BP	formate catabolic process	1/320	1/23727	0.0134867
1	GO:0015843	BP	methylammonium transport	1/320	1/23727	0.0134867
1	GO:0032352	BP	positive regulation of hormone metabolic process	1/320	1/23727	0.0134867
1	GO:1901000	BP	regulation of response to salt stress	1/320	1/23727	0.0134867
1	GO:0033611	BP	oxalate catabolic process	1/320	1/23727	0.0134867
1	GO:0015942	BP	formate metabolic process	1/320	1/23727	0.0134867
1	GO:0010158	BP	abaxial cell fate specification	1/320	1/23727	0.0134867
1	GO:0019853	BP	L-ascorbic acid biosynthetic process	1/320	1/23727	0.0134867
1	GO:0019852	BP	L-ascorbic acid metabolic process	1/320	1/23727	0.0134867
1	GO:0062013	BP	positive regulation of small molecule metabolic process	1/320	1/23727	0.0134867
1	GO:0072354	MF	histone kinase activity (H3-T3 specific)	1/320	1/23727	0.0134867
1	GO:0015200	MF	methylammonium transmembrane transporter activity	1/320	1/23727	0.0134867
1	GO:0010349	MF	L-galactose dehydrogenase activity	1/320	1/23727	0.0134867
1	GO:0005217	MF	intracellular ligand-gated ion channel activity	1/320	1/23727	0.0134867
1	GO:0005275	MF	amine transmembrane transporter activity	1/320	1/23727	0.0134867
1	GO:0008863	MF	formate dehydrogenase (NAD+) activity	1/320	1/23727	0.0134867
1	GO:0050203	MF	oxalate-CoA ligase activity	1/320	1/23727	0.0134867
1	GO:0050017	MF	L-3-cyanoalanine synthase activity	1/320	1/23727	0.0134867
1	GO:0004844	MF	uracil DNA N-glycosylase activity	1/320	1/23727	0.0134867
1	GO:0004451	MF	isocitrate lyase activity	1/320	1/23727	0.0134867
1	GO:0004474	MF	malate synthase activity	1/320	1/23727	0.0134867
1	GO:0035402	MF	histone kinase activity (H3-T11 specific)	1/320	1/23727	0.0134867
1	GO:0004719	MF	protein-L-isoaspartate (D-aspartate) O-methyltransferase activity	1/320	1/23727	0.0134867
1	GO:0043855	MF	cyclic nucleotide-gated ion channel activity	1/320	1/23727	0.0134867
1	GO:0005221	MF	intracellular cyclic nucleotide activated cation channel activity	1/320	1/23727	0.0134867
1	GO:0005222	MF	intracellular cAMP-activated cation channel activity	1/320	1/23727	0.0134867
1	GO:0003861	MF	3-isopropylmalate dehydratase activity	1/320	1/23727	0.0134867
1	GO:0097506	MF	deaminated base DNA N-glycosylase activity	1/320	1/23727	0.0134867
1	GO:0035184	MF	histone threonine kinase activity	1/320	1/23727	0.0134867
4	GO:0010410	BP	hemicellulose metabolic process	4/320	69/23727	0.0141304
2	GO:0019692	BP	deoxyribose phosphate metabolic process	2/320	14/23727	0.0148259
2	GO:0009394	BP	2'-deoxyribonucleotide metabolic process	2/320	14/23727	0.0148259
2	GO:0004124	MF	cysteine synthase activity	2/320	14/23727	0.0148259
6	GO:0016667	MF	oxidoreductase activity, acting on a sulfur group of donors	6/320	147/23727	0.01491
4	GO:0042546	BP	cell wall biogenesis	4/320	71/23727	0.0155548
3	GO:0009070	BP	serine family amino acid biosynthetic process	3/320	41/23727	0.017753
3	GO:0016762	MF	xyloglucan:xyloglucosyl transferase activity	3/320	41/23727	0.017753
4	GO:0016054	BP	organic acid catabolic process	4/320	75/23727	0.0186666
4	GO:0046395	BP	carboxylic acid catabolic process	4/320	75/23727	0.0186666
2	GO:0009820	BP	alkaloid metabolic process	2/320	16/23727	0.0192076
2	GO:0016725	MF	oxidoreductase activity, acting on CH or CH2 groups	2/320	16/23727	0.0192076
31	GO:0005634	CC	nucleus	31/320	1499/23727	0.0197436
11	GO:0044262	BP	cellular carbohydrate metabolic process	11/320	381/23727	0.0203545
4	GO:0006865	BP	amino acid transport	4/320	77/23727	0.020357
2	GO:0005978	BP	glycogen biosynthetic process	2/320	17/23727	0.0215771
2	GO:0015179	MF	L-amino acid transmembrane transporter activity	2/320	17/23727	0.0215771
3	GO:0010411	BP	xyloglucan metabolic process	3/320	45/23727	0.0227231
2	GO:0006558	BP	L-phenylalanine metabolic process	2/320	19/23727	0.0266557
2	GO:1902221	BP	erythrose 4-phosphate/phosphoenolpyruvate family amino acid metabolic process	2/320	19/23727	0.0266557
1	GO:0010088	BP	phloem development	1/320	2/23727	0.0267922
1	GO:0006272	BP	leading strand elongation	1/320	2/23727	0.0267922
1	GO:0090357	BP	regulation of tryptophan metabolic process	1/320	2/23727	0.0267922
1	GO:0090354	BP	regulation of auxin metabolic process	1/320	2/23727	0.0267922
1	GO:0033486	BP	delphinidin 3-O-glucoside biosynthetic process	1/320	2/23727	0.0267922
1	GO:0043649	BP	dicarboxylic acid catabolic process	1/320	2/23727	0.0267922
1	GO:0030288	CC	outer membrane-bounded periplasmic space	1/320	2/23727	0.0267922
1	GO:0042597	CC	periplasmic space	1/320	2/23727	0.0267922
1	GO:0022889	MF	serine transmembrane transporter activity	1/320	2/23727	0.0267922
1	GO:0004587	MF	ornithine-oxo-acid transaminase activity	1/320	2/23727	0.0267922
1	GO:0003837	MF	beta-ureidopropionase activity	1/320	2/23727	0.0267922
1	GO:0015101	MF	organic cation transmembrane transporter activity	1/320	2/23727	0.0267922
1	GO:0050269	MF	coniferyl-aldehyde dehydrogenase activity	1/320	2/23727	0.0267922
1	GO:0030337	MF	DNA polymerase processivity factor activity	1/320	2/23727	0.0267922
1	GO:0033613	MF	activating transcription factor binding	1/320	2/23727	0.0267922
1	GO:0140297	MF	DNA-binding transcription factor binding	1/320	2/23727	0.0267922
1	GO:0015194	MF	L-serine transmembrane transporter activity	1/320	2/23727	0.0267922
4	GO:0043086	BP	negative regulation of catalytic activity	4/320	86/23727	0.0291071
6	GO:0009755	BP	hormone-mediated signaling pathway	6/320	173/23727	0.0302536
4	GO:0044092	BP	negative regulation of molecular function	4/320	89/23727	0.0324483
7	GO:0006073	BP	cellular glucan metabolic process	7/320	224/23727	0.0328292
46	GO:0016491	MF	oxidoreductase activity	46/320	2514/23727	0.0347877
2	GO:0016998	BP	cell wall macromolecule catabolic process	2/320	22/23727	0.0350709
2	GO:0006535	BP	cysteine biosynthetic process from serine	2/320	22/23727	0.0350709
2	GO:0019344	BP	cysteine biosynthetic process	2/320	22/23727	0.0350709
4	GO:0046942	BP	carboxylic acid transport	4/320	93/23727	0.0372387
5	GO:0015711	BP	organic anion transport	5/320	136/23727	0.0373626
4	GO:0046943	MF	carboxylic acid transmembrane transporter activity	4/320	94/23727	0.0384965
7	GO:0044042	BP	glucan metabolic process	7/320	232/23727	0.0385315
4	GO:0015849	BP	organic acid transport	4/320	95/23727	0.0397783
1	GO:0006303	BP	double-strand break repair via nonhomologous end joining	1/320	3/23727	0.0399187
1	GO:0120036	BP	plasma membrane bounded cell projection organization	1/320	3/23727	0.0399187
1	GO:0120031	BP	plasma membrane bounded cell projection assembly	1/320	3/23727	0.0399187
1	GO:0060271	BP	cilium assembly	1/320	3/23727	0.0399187
1	GO:0042073	BP	intraciliary transport	1/320	3/23727	0.0399187
1	GO:1901999	BP	homogentisate metabolic process	1/320	3/23727	0.0399187
1	GO:1901038	BP	cyanidin 3-O-glucoside metabolic process	1/320	3/23727	0.0399187
1	GO:0006572	BP	tyrosine catabolic process	1/320	3/23727	0.0399187
1	GO:0048440	BP	carpel development	1/320	3/23727	0.0399187
1	GO:0099111	BP	microtubule-based transport	1/320	3/23727	0.0399187
1	GO:0099118	BP	microtubule-based protein transport	1/320	3/23727	0.0399187
1	GO:0098840	BP	protein transport along microtubule	1/320	3/23727	0.0399187
1	GO:0052018	BP	modulation by symbiont of RNA levels in host	1/320	3/23727	0.0399187
1	GO:0044782	BP	cilium organization	1/320	3/23727	0.0399187
1	GO:0006212	BP	uracil catabolic process	1/320	3/23727	0.0399187
1	GO:0006097	BP	glyoxylate cycle	1/320	3/23727	0.0399187
1	GO:0010970	BP	transport along microtubule	1/320	3/23727	0.0399187
1	GO:0000726	BP	non-recombinational repair	1/320	3/23727	0.0399187
1	GO:1902000	BP	homogentisate catabolic process	1/320	3/23727	0.0399187
1	GO:0033485	BP	cyanidin 3-O-glucoside biosynthetic process	1/320	3/23727	0.0399187
1	GO:0010050	BP	vegetative phase change	1/320	3/23727	0.0399187
1	GO:0044003	BP	modification by symbiont of host morphology or physiology	1/320	3/23727	0.0399187
1	GO:0052249	BP	modulation of RNA levels in other organism involved in symbiotic interaction	1/320	3/23727	0.0399187
1	GO:0010412	BP	mannan metabolic process	1/320	3/23727	0.0399187
1	GO:0030030	BP	cell projection organization	1/320	3/23727	0.0399187
1	GO:0030031	BP	cell projection assembly	1/320	3/23727	0.0399187
1	GO:0035721	BP	intraciliary retrograde transport	1/320	3/23727	0.0399187
1	GO:0006208	BP	pyrimidine nucleobase catabolic process	1/320	3/23727	0.0399187
1	GO:0009616	BP	virus induced gene silencing	1/320	3/23727	0.0399187
1	GO:0019336	BP	phenol-containing compound catabolic process	1/320	3/23727	0.0399187
1	GO:0046355	BP	mannan catabolic process	1/320	3/23727	0.0399187
1	GO:0005782	CC	peroxisomal matrix	1/320	3/23727	0.0399187
1	GO:0031907	CC	microbody lumen	1/320	3/23727	0.0399187
1	GO:0030991	CC	intraciliary transport particle A	1/320	3/23727	0.0399187
1	GO:0016985	MF	mannan endo-1,4-beta-mannosidase activity	1/320	3/23727	0.0399187
1	GO:0003844	MF	1,4-alpha-glucan branching enzyme activity	1/320	3/23727	0.0399187
1	GO:0004324	MF	ferredoxin-NADP+ reductase activity	1/320	3/23727	0.0399187
1	GO:0015137	MF	citrate transmembrane transporter activity	1/320	3/23727	0.0399187
4	GO:0005342	MF	organic acid transmembrane transporter activity	4/320	96/23727	0.0410842
5	GO:0044282	BP	small molecule catabolic process	5/320	140/23727	0.0414817
3	GO:0007059	BP	chromosome segregation	3/320	58/23727	0.0435336
5	GO:0000272	BP	polysaccharide catabolic process	5/320	143/23727	0.0447444
4	GO:0015036	MF	disulfide oxidoreductase activity	4/320	101/23727	0.0479751
4	GO:0008514	MF	organic anion transmembrane transporter activity	4/320	102/23727	0.0494254
