# Supplementary material for: Integrative Physiological and Transcriptomic Analysis Reveals the Transition Mechanism of Sugar Phloem Unloading Route in Camellia oleifera Fruit
Source: Int J Mol Sci. 2022 Apr 21;23(9):4590. doi: 10.3390/ijms23094590 (PMC9102078; doi:10.3390/ijms23094590)
Supplement: Supplementary file 1 [file ijms-23-04590-s001.zip › Table S2.xlsx]

## Sheet: Primer sequences for qRT-PCR
Gene number	Forward primers (5'-3')	Reverse primers (5'-3')
TEA011262	GCTGAGGATCTCGAACGCCATAT	CGCAATGCTCATCACAAGCTTCT
TEA004824	CAAAGCAATCATGGCCAAATCCT	AGGCTGATTTGAAGGAGTAGAGT
TEA009303	CTGGCTGTGATTTAGGGGATCG	TCCAACTCCAAGGCTGACAAT
TEA023721	ATGGCAACGTTTTTTGGAAG	CCAAGGGATTCAACTCCTCGTA
TEA031475	GCAATCGGAGCATTGAAGGT	ATGACAGCCTCCAAGACGAC
TEA018039	GGATACCAAACTTGTTCTTGTGT	TGACTCTAATGGCAGATTTACGC
TEA013843	ATGAGTTACGTGTCTGATCACC	CACCCCACTACTTGTGCCTT
TEA017882	CAGGGCTTTATCGTTACCGT	CGTCGAATGGCATCAAATGGT
TEA029733	GGCTGGAAGTAATGAAGTTAACCT	CACATTGGCAGTCACTTTCCG
TEA008736	GATCTCCTTCAAGTTGCCCAG	TTTGCGAGGTGAGAGATATCTGA
TEA031346	GGCTCAATACATACGAAAACACC	ATACCTCTGTGGCTGATCGAA
TEA016225	TGTTCTTCATAGAATCAACACCACC	GAGCAGCACTGGTTGGGAC
TEA028538	TCATACAGGAGGCGATGAAACCTT	GCACACAAATTCACCACTTGCTT
TEA033716	TGTGGTTTCACAGGCCACTT	GCCACGTGCATTATACGCAG
TEA027286	ATACGTGCAGCTTCTAGGCATC	CACCACCATGCCGGAGA
TEA023624	GCTTAGCTCAATCGCATGTCA	TTGGGTTTAATTGTATTGAGCTCT
TEA032222	ATCGGCTTTGGAAGTTCAACA	CCACCCGAATTGGACCC
TEA002811	CCTTCATGGCAGAAACCGAAC	GCATAAGAACACAAACAGCGACA
MSTRG.46642	GTCACCGCCTATGTCGTC	CTCCAGAAATTCCGATGTCGT
